# Supplementary material for: Examination of the spatial-temporal evolution and level measurement of industrial green manufacturing development: A case study of the Yangtze River Economic Belt
Source: PLoS One. 2025 Oct 6;20(10):e0324804. doi: 10.1371/journal.pone.0324804 (PMC12500131; doi:10.1371/journal.pone.0324804)
Supplement: S1 File — (XLSX) [file pone.0324804.s001.xlsx]

## Sheet: Indicator data
City	Year	A1	A2	A3	A4	B1	B2	B3	C1	C2	C3	D1	D2	D3	D4	E1	E2	E3	E4
	TYPE	P	P	P	P	N	N	N	P	P	P	P	N	N	P	P	P	P	P
Shanghai	2018	1.9	29.8762	8.29057	17.8322	0.556656	63.0921	0.079911	4.16	6.26488	47940	45.9098	1.89481	14.5235	93.0497	8	0	9	1
Shanghai	2019	0.4	25.3456	7.40318	17.9839	0.586107	60.9057	0.0773877	3.99577	5.8864	53559	30.9572	1.50972	9.38921	91.621	16	1	2	0
Shanghai	2020	1.4	24.9518	7.23615	17.9576	0.558752	59.9596	0.079683	4.17485	6.71715	62147	9.39377	0.559208	7.54931	94.0851	28	1	14	3
Shanghai	2021	9.5	24.8498	7.10958	59.7663	0.519051	60.5282	0.0792912	4.21	7.78434	66509	10.3309	0.540098	6.99333	93.9219	23	3	28	2
Shanghai	2022	-1.5	24.1743	5.63299	60.6739	0.491013	58.3631	0.0750234	4.44	8.11251	81347	25.393	0.620686	7.17958	94.0979	29	0	10	3
Jiangsu	2018	5.1	39.0011	6.70292	34.2386	0.634537	70.6667	0.12173	2.7	6.73193	176120	12.4054	11.3726	20.6074	93.283	49	3	13	2
Jiangsu	2019	6.2	37.9652	5.58044	39.2196	0.621238	65.6439	0.117735	2.78978	8.1911	180893	15.8604	10.1308	37.578	95.0633	50	2	20	3
Jiangsu	2020	6.1	36.7457	5.80865	37.1439	0.62153	62.7635	0.119834	2.92636	8.65131	224512	14.077	2.98319	31.9991	91.5417	27	3	63	7
Jiangsu	2021	12.8	38.3572	6.27375	36.7495	0.555675	56.0558	0.111574	2.95	9.93454	242423	2.20076	1.98503	26.771	94.6288	25	3	70	9
Jiangsu	2022	5.1	39.5472	5.76049	45.2556	0.522975	50.5211	0.104195	3.12	10.1656	299124	1.51012	1.5393	25.5198	93.1164	50	3	69	9
Zhejiang	2018	7.3	38.4738	6.15954	35.5121	1.00247	20.3504	0.146918	2.57	7.86803	62341	17.0671	8.8108	19.3606	92.5399	41	1	43	4
Zhejiang	2019	6.6	36.6317	6.23324	33.6638	0.980406	17.863	0.142006	2.67803	8.46289	75770	14.9143	4.99113	18.511	94.318	51	3	48	8
Zhejiang	2020	5.4	35.0615	7.05497	32.3667	1.08853	15.7585	0.145635	2.8785	9.21958	93159	22.2958	2.27329	23.4921	99.0198	28	3	85	14
Zhejiang	2021	12.9	36.7477	6.93083	34.5204	0.985503	13.2517	0.139444	2.94	9.08036	120873	6.49771	1.60279	18.4599	100.395	28	3	109	18
Zhejiang	2022	4.2	37.15	5.48968	37.4325	1.00835	12.2613	0.138313	3.11	9.37339	146012	9.61062	1.40624	16.1926	99.8365	48	1	103	18
Anhui	2018	9.3	35.4579	6.85783	26.8214	0.790177	85.5279	0.12899	2.16	5.82107	56296	24.3383	22.1245	46.5798	89.9016	25	3	49	2
Anhui	2019	7.3	30.864	5.55908	26.1807	0.764258	74.379	0.127424	2.03158	6.6423	54798	23.6138	18.3067	92.7031	79.8383	21	3	82	4
Anhui	2020	6	30.15	5.76874	25.8173	0.817663	68.9406	0.132927	2.28327	7.52919	70467	20.8833	9.31213	101.696	85.8264	28	2	108	5
Anhui	2021	8.9	30.4514	5.99482	27.414	0.751848	62.7595	0.131581	2.34	9.34215	78480	12.6344	6.53585	91.7619	93.7	22	3	106	7
Anhui	2022	6.1	30.6183	5.08984	25.1284	0.719537	57.2071	0.132738	2.56	9.55391	91651	7.75276	5.15516	92.1331	93.3725	37	3	22	7
Jiangxi	2018	8.7	37.5906	6.82404	30.3251	0.70871	71.1503	0.109395	1.41	3.86843	11878	12.8742	26.0763	62.8615	42.608	9	4	4	0
Jiangxi	2019	8.4	36.2145	6.18008	31.2888	0.669076	66.2517	0.106116	1.55226	5.20185	13328	22.4456	35.8808	98.5968	44.06	11	2	1	0
Jiangxi	2020	4	34.8469	6.73677	29.3637	0.680963	56.2959	0.113908	1.6765	6.09183	18715	10.3889	11.4491	113.351	45.5019	25	3	11	1
Jiangxi	2021	9	36.3725	7.07034	33.582	0.606307	45.2038	0.110076	1.7	6.2531	21690	8.10178	8.12183	101.704	48.4349	24	3	12	0
Jiangxi	2022	5.5	36.6965	6.32425	38.6583	0.571686	35.853	0.10323	1.74	6.23479	24847	6.16467	6.45693	91.4335	49.4416	32	2	15	0
Hubei	2018	7.1	37.7214	8.21483	24.2847	0.659361	58.8568	0.0844514	2.09	5.70147	32421	11.76	14.8219	34.9706	66.0883	11	0	3	3
Hubei	2019	7.8	35.1035	6.30173	25.757	0.652281	56.7527	0.0815451	2.09019	5.23191	38000	8.3209	11.2324	79.976	75.2543	8	0	3	1
Hubei	2020	-6.1	32.8007	5.98107	22.5332	0.644143	54.457	0.0891119	2.31399	7.07707	49197	13.9025	6.82116	107.391	68.7437	27	2	25	2
Hubei	2021	14.8	31.3798	8.39979	36.3774	0.691726	54.5434	0.0943294	2.32	8.5393	61986	8.82443	5.86851	99.8794	66.9766	29	1	7	2
Hubei	2022	7	32.6535	6.88342	37.8594	0.684381	46.1066	0.0925386	2.33	8.97477	81317	14.3647	4.84433	87.8134	80.186	40	3	15	2
Hunan	2018	7.4	29.6098	6.25418	40.3985	0.815123	86.4115	0.0864414	1.81	5.25893	33659	7.98194	19.8969	53.386	74.3467	14	0	1	1
Hunan	2019	8.3	29.2577	6.40157	42.0756	0.729542	78.0703	0.0825702	1.98027	5.21643	39642	4.7107	19.6207	109.9	69.3279	19	2	11	1
Hunan	2020	4.8	29.5908	6.86832	45.2096	0.671038	46.9124	0.081121	2.15095	6.1522	39805	2.71024	8.28246	119.416	75	27	3	28	3
Hunan	2021	8.4	30.7455	6.28278	47.8635	0.625304	43.8487	0.0781608	2.23	7.74139	46937	7.45611	5.99477	107.2	77.3421	25	3	42	2
Hunan	2022	7.2	30.8715	5.74163	51.7525	0.590883	33.8762	0.0695006	2.41	8.66225	58360	2.94969	4.63219	102.154	77.8497	36	3	39	8
Chongqing	2018	1.1	30.7815	6.31967	24.8104	0.646279	46.4256	0.104974	2.01	6.26292	17579	9.68427	40.4269	40.3152	84.9407	2	1	1	0
Chongqing	2019	6.4	28.1995	5.38954	25.3464	0.610224	42.213	0.101771	1.98934	6.36712	18281	5.62755	19.3639	49.4388	89.5507	10	1	9	1
Chongqing	2020	5.3	27.96	6.33712	23.3711	0.56231	24.4608	0.0979996	2.10694	6.8512	20650	5.74701	9.65559	45.8605	84.0229	13	0	31	1
Chongqing	2021	9.6	28.2809	7.63227	24.5455	0.504939	24.4654	0.0966084	2.16	8.82403	24388	2.61856	6.41425	42.8716	83.1054	18	2	7	3
Chongqing	2022	2.9	28.4115	6.72802	24.8186	0.491877	20.6622	0.0908978	2.36	8.36408	27681	6.74021	5.54616	39.3548	79.733	29	3	12	3
Sichuan	2018	8.1	30.3851	7.01056	25.747	0.916934	34.3848	0.123571	1.81	4.05559	35959	10.2697	31.4803	54.6193	37.9711	10	2	2	0
Sichuan	2019	7.9	28.6719	6.39526	27.7072	0.888546	28.3563	0.12239	1.86846	4.3068	39658	9.22214	19.7371	87.0589	40.7634	19	3	13	1
Sichuan	2020	3.9	27.6317	6.70853	26.9684	0.898324	17.4999	0.131204	2.17142	5.01147	42114	18.2009	12.1457	97.1505	37.9521	29	1	44	1
Sichuan	2021	9.5	28.6498	7.84031	29.0779	0.829342	14.13	0.130962	2.26	5.41514	48898	5.25072	8.80209	88.0338	42.6117	22	3	17	0
Sichuan	2022	3.3	28.9203	9.12908	29.6287	0.757338	12.9172	0.125798	2.14	6.3612	57722	2.56443	7.44568	75.6145	44.9395	35	3	8	1
Yunnan	2018	11.6	23.2955	6.55332	25.8695	1.83224	50.4141	0.281889	0.82	4.568	6544	14.3121	92.2818	79.3902	39.5103	10	1	11	1
Yunnan	2019	8.1	19.5747	6.08711	28.0062	1.75317	45.7548	0.276021	0.86288	4.68967	7740	26.2498	58.2714	131.083	52.2904	9	2	10	2
Yunnan	2020	2.4	18.7697	6.65544	27.0063	1.9141	35.8486	0.311707	0.90712	5.78962	8487	30.9252	38.3689	149.043	51.8514	25	2	42	3
Yunnan	2021	7.9	19.6616	7.114	34.9084	1.68011	29.4146	0.278756	0.92	6.10412	9357	13.393	32.431	130.08	51.5326	16	1	17	0
Yunnan	2022	6	18.9717	6.93123	34.7951	1.77366	25.8506	0.291238	0.99	6.61295	10342	16.4259	33.6058	119.932	54.9075	17	1	3	0
Guizhou	2018	9	33.1727	12.5879	38.8001	1.01155	51.3061	0.200913	1.05	4.50988	6466	10.8639	139.972	55.4798	66.4532	3	1	0	0
Guizhou	2019	9.6	31.6143	11.7801	41.8364	0.970252	47.9109	0.185243	0.94731	5.25215	10131	16.8956	76.7706	82.6557	65.1391	4	1	0	0
Guizhou	2020	5	30.617	15.0256	41.817	0.952561	34.2619	0.182637	1.00313	5.41402	9515	28.3826	32.503	213.963	69.462	15	2	6	1
Guizhou	2021	12.9	33.471	14.1451	50.8672	0.827257	30.5075	0.157074	1.04	5.93816	11021	14.9182	21.8281	180.528	71.7441	17	3	11	0
Guizhou	2022	0.7	35.6918	12.5176	75.9348	0.695443	15.5618	0.137212	1.08	5.62207	14054	28.3259	17.0207	163.885	65.8346	18	3	4	2

## Sheet: Theil index
region	name	x1	x2	x3	x4	x5
1	Shanghai	0.431838	0.405434	0.426806	0.475184	0.458285
1	Jiangsu	0.477574	0.490286	0.560102	0.593521	0.617625
1	Zhejiang	0.473498	0.531752	0.609072	0.650538	0.643231
2	Anhui	0.437216	0.464756	0.50424	0.534069	0.466008
2	Jiangxi	0.350951	0.334102	0.357332	0.371075	0.371543
2	Hubei	0.371573	0.344248	0.383671	0.406778	0.442201
2	Hunan	0.330663	0.352445	0.411308	0.43643	0.491488
3	Chongqing	0.337672	0.354035	0.378466	0.408532	0.420743
3	Sichuan	0.324519	0.351473	0.382685	0.378244	0.39458
3	Yunnan	0.271366	0.299678	0.348408	0.301384	0.297341
3	Guizhou	0.34137	0.348438	0.401684	0.416907	0.439708

## Sheet: Moran's I
Year	Moran's I	Z	P
2018	0.782	4.247	0
2019	0.611	3.536	0
2020	0.498	3.056	0.001
2021	0.554	3.3	0
2022	0.322	2.178	0.015
